# Supplementary material for: The state of postpartum contraceptive use in India: descriptive lessons from nationally representative survey data
Source: Reprod Health. 2025 Mar 13;22:39. doi: 10.1186/s12978-025-01978-3 (PMC11905474; doi:10.1186/s12978-025-01978-3)
Supplement: Supplementary file 2 — Additional file 2: Annex Tables.xlsx contains the following 4 additional tables: Annex Table 1: Sociodemographic and birth characteristics associated with PPC method use, bivariate comparisons; Annex Table 2: Sociodemographic and birth characteristics associated with PPC method use, multivariate comparisons; Annex Table 3: PPC use by specific method, overall and cross-sectionally by month postpartum, 24-month sample sensitivity analysis; Annex Table 4: PPC initiation, 6-month continuation, stopping contraceptive use, method switching, and subsequent pregnancy, overall and by specific method of contraception, 24-month sample sensitivity analysis. [file 12978_2025_1978_MOESM2_ESM.xlsx]

## Sheet: Annex Table 1
ANNEX TABLE 1. Sociodemographic and birth characteristics associated with PPC method use, bivariate comparisons.
	Overall	PPC use, any method			Female sterilization PP use			IUD PP use			Pill PP use			Injectable PP use			Condom PP use			Rhythm PP use			Withdrawal PP use			LAM PP use
		No	Yes	p-value	No	Yes	p-value	No	Yes	p-value	No	Yes	p-value	No	Yes	p-value	No	Yes	p-value	No	Yes	p-value	No	Yes	p-value	No	Yes	p-value
Unweighted N	149518	60953	88565		130042	19476		142842	6676		135703	13815		147793	1725		125451	24067		133912	15606		137193	12325		145728	3790
Total	1	0.4076	0.5924		0.849	0.151		0.959	0.041		0.918	0.082		0.99	0.01		0.833	0.167		0.894	0.106		0.932	0.068		0.98	0.02
Sociodemographic characteristics
Age at birth				<0.001			<0.001			<0.001			<0.001			0.79			<0.001			<0.001			0.9			0.11
Years - mean (SD)	24.7 (4.7)	24.2 (4.8)	25.0 (4.7)		24.4 (4.8)	26.1 (4.2)		24.7 (4.7)	24.1 (4.7)		24.7 (4.7)	24.0 (5.2)		24.7 (4.7)	24.6 (5.2)		24.6 (4.8)	24.8 (4.3)		24.6 (4.7)	25.0 (4.8)		24.7 (4.7)	24.7 (5.3)		24.7 (4.7)	24.8 (5.4)
Age at birth				<0.001			<0.001			<0.001			<0.001			0.19			<0.001			<0.001			0.12			0.11
15-19	0.117	0.514	0.486		0.964	0.036		0.948	0.052		0.877	0.123		0.988	0.012		0.869	0.131		0.909	0.091		0.928	0.072		0.982	0.018
20-49	0.883	0.394	0.606		0.833	0.167		0.96	0.04		0.924	0.076		0.99	0.01		0.828	0.172		0.892	0.108		0.932	0.068		0.98	0.02
Age at first cohabitation				<0.001			<0.001			<0.001			<0.001			0.02			<0.001			<0.001			<0.001			0.23
Years - mean (SD)	19.2 (3.6)	19.1 (3.6)	19.3 (3.6)		19.3 (3.7)	18.9 (3.2)		19.2 (3.6)	19.9 (3.9)		19.2 (3.6)	18.6 (3.8)		19.2 (3.6)	18.9 (3.8)		19.0 (3.6)	19.9 (3.6)		19.2 (3.6)	18.9 (3.8)		19.2 (3.6)	19.5 (4.1)		19.2 (3.6)	19.3 (4.1)
Age at first cohabitation				<0.001			<0.001			<0.001			<0.001			0.005			<0.001			0.004			<0.001			0.08
18+	0.664	0.398	0.602		0.856	0.144		0.954	0.046		0.927	0.073		0.99	0.01		0.811	0.189		0.896	0.104		0.929	0.071		0.98	0.02
<18	0.336	0.426	0.574		0.834	0.166		0.967	0.033		0.9	0.1		0.988	0.012		0.875	0.125		0.889	0.111		0.937	0.063		0.981	0.019
Education				<0.001			<0.001			<0.001			<0.001			0.26			<0.001			<0.001			0.01			0.06
None	0.205	0.453	0.547		0.842	0.158		0.981	0.019		0.932	0.068		0.989	0.011		0.878	0.122		0.864	0.136		0.936	0.064		0.982	0.018
Primary	0.121	0.409	0.591		0.833	0.167		0.968	0.032		0.9	0.1		0.99	0.01		0.861	0.139		0.885	0.115		0.937	0.063		0.98	0.02
Secondary	0.509	0.398	0.602		0.843	0.157		0.952	0.048		0.909	0.091		0.99	0.01		0.836	0.164		0.903	0.097		0.929	0.071		0.979	0.021
Higher	0.165	0.379	0.621		0.885	0.115		0.944	0.056		0.944	0.056		0.991	0.009		0.744	0.256		0.91	0.09		0.93	0.07		0.982	0.018
Wealth quintile				<0.001			<0.001			<0.001			<0.001			0.01			<0.001			<0.001			0.55			<0.001
Poorest	0.233	0.463	0.537		0.868	0.132		0.974	0.026		0.897	0.103		0.989	0.011		0.901	0.099		0.873	0.127		0.933	0.067		0.975	0.025
Poorer	0.211	0.418	0.582		0.846	0.154		0.966	0.034		0.896	0.104		0.989	0.011		0.869	0.131		0.882	0.118		0.933	0.067		0.979	0.021
Middle	0.194	0.403	0.597		0.822	0.178		0.954	0.046		0.921	0.079		0.99	0.01		0.845	0.155		0.904	0.096		0.932	0.068		0.98	0.02
Wealthier	0.19	0.389	0.611		0.834	0.166		0.947	0.053		0.937	0.063		0.99	0.01		0.806	0.194		0.91	0.09		0.932	0.068		0.983	0.017
Wealthiest	0.172	0.345	0.655		0.872	0.128		0.946	0.054		0.951	0.049		0.992	0.008		0.711	0.289		0.905	0.095		0.928	0.072		0.986	0.014
Residence				<0.001			0.05			<0.001			<0.001			0.07			<0.001			<0.001			0.001			0.048
Urban	0.282	0.37	0.63		0.844	0.156		0.948	0.052		0.937	0.063		0.991	0.009		0.781	0.219		0.913	0.087		0.926	0.074		0.982	0.018
Rural	0.718	0.422	0.578		0.85	0.15		0.963	0.037		0.911	0.089		0.989	0.011		0.853	0.147		0.886	0.114		0.934	0.066		0.979	0.021
Birth characteristics
Birth order / Parity				<0.001			<0.001			<0.001			<0.001			<0.001			<0.001			<0.001			<0.001			0.53
1	0.353	0.495	0.505		0.997	0.003		0.943	0.057		0.91	0.09		0.991	0.009		0.804	0.196		0.901	0.099		0.918	0.082		0.98	0.02
2	0.357	0.353	0.647		0.774	0.226		0.961	0.039		0.92	0.08		0.99	0.01		0.835	0.165		0.903	0.097		0.936	0.064		0.98	0.02
3	0.162	0.345	0.655		0.735	0.265		0.972	0.028		0.924	0.076		0.988	0.012		0.855	0.145		0.886	0.114		0.944	0.056		0.982	0.018
4+	0.127	0.397	0.603		0.79	0.21		0.979	0.021		0.927	0.073		0.987	0.013		0.879	0.121		0.858	0.142		0.941	0.059		0.98	0.02
Child sex				<0.001			<0.001			0.67			0.04			0.67			0.94			0.74			0.76			0.49
Male	0.534	0.391	0.609		0.829	0.171		0.959	0.041		0.92	0.08		0.99	0.01		0.833	0.167		0.894	0.106		0.932	0.068		0.98	0.02
Female	0.466	0.426	0.574		0.871	0.129		0.958	0.042		0.916	0.084		0.99	0.01		0.833	0.167		0.893	0.107		0.932	0.068		0.981	0.019
Pregnancy intention				<0.001			<0.001			<0.001			0.67			<0.001			<0.001			<0.001			0.2			0.02
Intended	0.926	0.411	0.589		0.851	0.149		0.959	0.041		0.919	0.081		0.99	0.01		0.831	0.169		0.895	0.105		0.932	0.068		0.98	0.02
Wanted to wait	0.036	0.38	0.62		0.879	0.121		0.936	0.064		0.917	0.083		0.982	0.018		0.835	0.165		0.874	0.126		0.927	0.073		0.979	0.021
Wanted no more children	0.038	0.362	0.638		0.76	0.24		0.964	0.036		0.914	0.086		0.984	0.016		0.877	0.123		0.881	0.119		0.938	0.062		0.987	0.013
4+ ANC visits				<0.001			<0.001			<0.001			<0.001			0.1			<0.001			<0.001			<0.001			<0.001
No	0.413	0.417	0.583		0.843	0.157		0.97	0.03		0.919	0.081		0.988	0.012		0.84	0.16		0.874	0.126		0.943	0.057		0.982	0.018
Yes	0.587	0.329	0.671		0.812	0.188		0.946	0.054		0.908	0.092		0.99	0.01		0.816	0.184		0.903	0.097		0.919	0.081		0.974	0.026
Facility delivery				<0.001			<0.001			<0.001			<0.001			0.005			<0.001			<0.001			0.8			<0.001
No	0.107	0.482	0.518		0.895	0.105		0.989	0.011		0.917	0.083		0.989	0.011		0.873	0.127		0.86	0.14		0.931	0.069		0.981	0.019
Yes, public health facility	0.618	0.393	0.607		0.843	0.157		0.947	0.053		0.906	0.094		0.989	0.011		0.84	0.16		0.898	0.102		0.932	0.068		0.977	0.023
Yes, private/NGO health facility	0.275	0.411	0.589		0.843	0.157		0.973	0.027		0.946	0.054		0.992	0.008		0.8	0.2		0.896	0.104		0.933	0.067		0.986	0.014

## Sheet: Annex Table 2
ANNEX TABLE 2. Sociodemographic and birth characteristics associated with PPC method use, multivariate comparisons.
	PPC use, any method			Female sterilization PP use			IUD PP use			Pill PP use			Injectable PP use			Condom PP use			Rhythm PP use			Withdrawal PP use			LAM PP use
	AOR	95% CI	p-value	AOR	95% CI	p-value	AOR	95% CI	p-value	AOR	95% CI	p-value	AOR	95% CI	p-value	AOR	95% CI	p-value	AOR	95% CI	p-value	AOR	95% CI	p-value	AOR	95% CI	p-value
Sociodemographic characteristics
Age at birth (Years)	1	0.99,1.00	0.1218	0.99	0.98,0.99	<0.001	0.97	0.95,0.98	<0.001	1.01	1.01,1.02	0.0013	0.97	0.95,0.99	0.0174	0.98	0.98,0.99	<0.001	1.02	1.01,1.02	<0.001	1.01	1.00,1.02	0.003	1.01	0.99,1.03	0.1871
Age at first cohabitation (Years)	1.02	1.01,1.02	<0.001	1.02	1.01,1.03	<0.001	1.04	1.03,1.06	<0.001	0.96	0.95,0.97	<0.001	1.02	0.99,1.04	0.2817	1.03	1.02,1.04	<0.001	0.99	0.98,0.99	0.0016	1.01	1.00,1.02	0.2011	1.02	0.99,1.04	0.1577
Education (reference: None)
Primary	1.16	1.09,1.23	<0.001	1.01	0.94,1.09	0.7166	1.29	1.11,1.50	0.001	1.59	1.45,1.75	<0.001	0.89	0.70,1.12	0.3199	1.03	0.95,1.11	0.5324	0.92	0.85,0.99	0.0366	0.97	0.87,1.07	0.5168	1.08	0.91,1.28	0.3843
Secondary	1.21	1.15,1.27	<0.001	1.11	1.05,1.18	0.0005	1.53	1.36,1.73	<0.001	1.61	1.47,1.75	<0.001	0.95	0.78,1.15	0.5866	0.94	0.88,1.01	0.0872	0.83	0.78,0.89	<0.001	1.04	0.95,1.14	0.3789	1.28	1.11,1.48	<0.001
Higher	1.26	1.17,1.35	<0.001	1.07	0.97,1.17	0.1879	1.64	1.41,1.91	<0.001	1.39	1.21,1.59	<0.001	1.06	0.80,1.39	0.7035	1.16	1.06,1.26	0.0011	0.79	0.71,0.87	<0.001	0.92	0.81,1.04	0.1714	1.28	1.05,1.58	0.0166
Wealth quintile (reference: Poorest)
Poorer	1.14	1.08,1.19	<0.001	1.15	1.08,1.23	<0.001	1.04	0.92,1.17	0.5762	0.9	0.83,0.98	0.0104	1.01	0.83,1.24	0.8906	1.37	1.28,1.47	<0.001	1.03	0.96,1.11	0.3609	0.96	0.88,1.04	0.2968	0.73	0.64,0.82	<0.001
Middle	1.14	1.08,1.21	<0.001	1.35	1.26,1.45	<0.001	1.2	1.05,1.36	0.0054	0.63	0.57,0.69	<0.001	0.97	0.77,1.23	0.8293	1.65	1.53,1.77	<0.001	0.88	0.82,0.96	0.002	0.91	0.82,1.00	0.0496	0.62	0.53,0.72	<0.001
Wealthier	1.18	1.11,1.25	<0.001	1.22	1.13,1.32	<0.001	1.38	1.21,1.58	<0.001	0.51	0.45,0.57	<0.001	0.96	0.74,1.23	0.7206	2.11	1.95,2.29	<0.001	0.87	0.79,0.95	0.0027	0.86	0.77,0.96	0.0087	0.5	0.41,0.60	<0.001
Wealthiest	1.44	1.33,1.55	<0.001	0.92	0.84,1.01	0.0871	1.52	1.30,1.76	<0.001	0.43	0.38,0.49	<0.001	0.75	0.55,1.02	0.0658	3.44	3.15,3.75	<0.001	0.99	0.89,1.10	0.8848	0.81	0.71,0.93	0.002	0.41	0.33,0.52	<0.001
Residence (reference: Urban)
Rural	0.96	0.90,1.02	0.2075	0.97	0.90,1.03	0.3004	0.89	0.81,0.98	0.0201	1.02	0.92,1.13	0.7418	1.03	0.83,1.28	0.7961	0.99	0.93,1.05	0.7877	1.23	1.14,1.33	<0.001	0.87	0.79,0.96	0.0044	0.94	0.79,1.12	0.4693
Birth characteristics
Birth order / Parity (reference: 1)
2	1.84	1.76,1.92	<0.001	101.47	78.41,131.30	<0.001	0.71	0.64,0.78	<0.001	0.73	0.67,0.78	<0.001	1.08	0.89,1.30	0.4588	0.85	0.80,0.89	<0.001	0.85	0.80,0.90	<0.001	0.68	0.63,0.73	<0.001	0.92	0.81,1.05	0.211
3	2.21	2.08,2.35	<0.001	143.7	110.44,186.97	<0.001	0.65	0.56,0.74	<0.001	0.61	0.55,0.67	<0.001	1.41	1.10,1.80	0.0059	0.89	0.82,0.96	0.0014	0.89	0.82,0.97	0.0051	0.57	0.52,0.63	<0.001	0.82	0.68,0.97	0.0224
4+	2.03	1.87,2.21	<0.001	125.94	95.76,165.63	<0.001	0.69	0.57,0.84	<0.001	0.53	0.47,0.60	<0.001	1.6	1.18,2.16	0.0023	0.9	0.82,1.00	0.0452	1.01	0.91,1.12	0.8891	0.59	0.51,0.68	<0.001	0.87	0.69,1.10	0.2569
Child sex (reference: Male)																											.
Female	0.9	0.87,0.93	<0.001	0.76	0.72,0.79	<0.001	1.04	0.97,1.12	0.2695	1.09	1.03,1.15	0.0043	1.01	0.88,1.16	0.905	1.01	0.97,1.05	0.6072	1.01	0.96,1.05	0.7485	0.98	0.93,1.04	0.5835	1.01	0.92,1.11	0.892
Pregnancy intention (reference: Intended)
Wanted to wait	1.08	0.99,1.18	0.0933	0.66	0.58,0.76	<0.001	1.57	1.32,1.88	<0.001	1.02	0.87,1.18	0.8281	1.96	1.42,2.70	<0.001	1.01	0.91,1.12	0.8675	1.22	1.09,1.37	<0.001	1.1	0.96,1.27	0.1762	1.08	0.84,1.39	0.5372
Wanted no more children	1.1	1.01,1.19	0.036	1.16	1.05,1.27	0.0026	1.37	1.14,1.66	0.0011	1.11	0.96,1.28	0.1433	1.47	1.10,1.95	0.0084	0.86	0.76,0.97	0.0132	0.93	0.83,1.05	0.2432	1.06	0.90,1.24	0.4981	0.64	0.47,0.87	0.0044
4+ ANC visits (reference: No)
Yes	1.43	1.38,1.49	<0.001	1.41	1.34,1.48	<0.001	1.56	1.43,1.70	<0.001	1.26	1.18,1.34	<0.001	0.98	0.85,1.14	0.7968	0.96	0.92,1.01	0.0879	0.83	0.79,0.88	<0.001	1.44	1.35,1.54	<0.001	1.6	1.45,1.78	<0.001
Facility delivery (reference: No)
Yes, public health facility	1.32	1.25,1.39	<0.001	1.83	1.69,1.97	<0.001	3.04	2.51,3.68	<0.001	1.04	0.95,1.15	0.3884	1.07	0.87,1.32	0.5159	0.99	0.91,1.06	0.7327	0.8	0.74,0.86	<0.001	0.82	0.74,0.90	<0.001	1.02	0.88,1.19	0.7775
Yes, private/NGO health facility	1.04	0.98,1.11	0.2261	2.13	1.95,2.32	<0.001	1.09	0.88,1.35	0.4364	0.67	0.60,0.76	<0.001	0.9	0.69,1.17	0.416	0.88	0.81,0.96	0.0031	0.92	0.84,1.00	0.0536	0.74	0.67,0.83	<0.001	0.65	0.53,0.79	<0.001

## Sheet: Annex Table 3
ANNEX TABLE 3. PPC use by specific method, overall and cross-sectionally by month postpartum, 24-month sample sensitivity analysis.
	Use at any month postpartum	1	2	3	4	5	6	7	8	9	10	11	12	13	14	15	16	17	18	19	20	21	22	23	24
Any method	0.608	0.16	0.218	0.279	0.336	0.371	0.406	0.437	0.454	0.467	0.478	0.487	0.5	0.519	0.529	0.537	0.546	0.554	0.564	0.572	0.581	0.589	0.598	0.607	0.617
Female sterilization	0.163	0.0804	0.0925	0.1027	0.1097	0.116	0.1227	0.1279	0.1323	0.1367	0.1409	0.1452	0.151	0.1563	0.1612	0.1664	0.1714	0.1764	0.1818	0.1868	0.1916	0.1969	0.2017	0.2065	0.2127
IUD	0.041	0.0218	0.0233	0.0246	0.0261	0.0264	0.0272	0.0279	0.0285	0.029	0.0291	0.0294	0.0302	0.0298	0.0302	0.0306	0.0311	0.0316	0.0323	0.0326	0.0331	0.0336	0.0342	0.0347	0.0353
Pill	0.092	0.0081	0.015	0.0228	0.0305	0.0362	0.0431	0.0512	0.0546	0.0568	0.0585	0.0604	0.0625	0.0662	0.0671	0.0688	0.0694	0.0702	0.0716	0.0722	0.0729	0.0738	0.0748	0.0755	0.0769
Injectables	0.012	0.001	0.0017	0.0025	0.0037	0.0041	0.0045	0.0051	0.0054	0.0054	0.0055	0.0056	0.0057	0.0063	0.0064	0.0065	0.0066	0.0067	0.007	0.0071	0.0073	0.0075	0.0077	0.008	0.0085
Condom	0.178	0.0169	0.0365	0.0563	0.0758	0.0876	0.0978	0.1085	0.1119	0.1146	0.1165	0.1175	0.1196	0.1231	0.1251	0.1258	0.1278	0.1288	0.1302	0.1309	0.1327	0.1338	0.135	0.1366	0.1379
Rhythm	0.118	0.0127	0.024	0.0372	0.0494	0.0569	0.0638	0.0707	0.0733	0.0745	0.0757	0.0763	0.0777	0.081	0.0818	0.0819	0.0819	0.0823	0.0829	0.0836	0.084	0.0841	0.0846	0.0848	0.085
Withdrawal	0.078	0.0081	0.014	0.0218	0.0298	0.0344	0.0387	0.0445	0.0467	0.0486	0.0498	0.0509	0.0517	0.054	0.0547	0.0548	0.0553	0.0558	0.056	0.0566	0.0569	0.0573	0.0577	0.0582	0.0584
LAM	0.014	0.0108	0.0107	0.0101	0.0094	0.0086	0.0071
Other methods*	0.004	0.00031	0.00071	0.001	0.0012	0.0013	0.0014	0.0015	0.0016	0.0017	0.0018	0.0018	0.0019	0.002	0.002	0.0021	0.0021	0.0022	0.0023	0.0024	0.0023	0.0023	0.0024	0.0025	0.0026
*Other methods include: male sterilization, female condom, diaphragm, foam or jelly, 'other modern', or 'other traditional' methods. All were used by <0.1% women in the 24 months postpartum.
Note - individual month rates may be higher than overall use rates due to censoring at time of subsequent pregnancy. E.g., use at any month PP includes a denominator of all women; use at 24mo PP includes a denominator of women who have not had a subsequent pregnancy by month 24

## Sheet: Annex Table 4
ANNEX TABLE 4. PPC initiation, 6-month continuation, stopping contraceptive use, method switching, and subsequent pregnancy, overall and by specific method of contraception, 24-month sample sensitivity analysis.
	Mean month of initiation	% initiating in first 1mo postpartum	% initiating in first 6mo postpartum	% initiating in first 12mo postpartum	% continuing for at least 6mo postpartum*	% stopping any contraceptive use (at least 1 month)	% switching to another method**	% with subsequent pregnancy
Any method	5.12	0.263	0.723	0.903	0.819	0.274	0.135	0.1114
Female sterilization	4.95167	0.492	0.739	0.865	1	0	0	0
Reversible methods	5.4	0.173	0.703	0.905	0.753	0.362	0.178	0.272
IUD	4.20648	0.535	0.776	0.901	0.815	0.268	0.157	0.104
Pill	7.04263	0.088	0.556	0.84	0.701	0.324	0.172	0.115
Injectables	8.6865	0.087	0.479	0.714	0.578	0.413	0.258	0.118
Condom	6.16286	0.095	0.657	0.874	0.674	0.39	0.154	0.146
Rhythm	6.55432	0.107	0.619	0.844	0.724	0.357	0.148	0.198
Withdrawal	7.1394	0.103	0.571	0.82	0.756	0.311	0.162	0.155
LAM	1.49976	0.776	1	1	0.365	0.751	0.771	0.073
*Among those who initiated within first 6 months postpartum
**Includes those who discontinued for 1+ month and then used an alternate method
